# Supplementary material for: Classical Scrapie Did Not Re-occur in Goats After Cleaning and Disinfection of the Farm Premises
Source: Front Vet Sci. 2020 Sep 2;7:585. doi: 10.3389/fvets.2020.00585 (PMC7492743; doi:10.3389/fvets.2020.00585)
Supplement: Supplementary file 1 [file Table_1.xlsx]

## Sheet: Dead Goat Data
Animal ID	Breed	Genotype at codons 127/142/211/222/240	Codon 142	Codon 211	Codon 222	Replacement/ Fallen stock	Sex (M/F)	Age (months)	IHC RPLN	IHC Obex	IHC Cerebellum
PG0012/19	SAANEN	GIRQS/GMRKP	IM	RR	QK	R	F	72	Negative	Negative	Negative
PG0013/19	SAANEN	GIRQP/GMRQP	IM	RR	QQ	R	F	96	Negative	Negative	Negative
PG0014/19	SAANEN	GIRQP/GIRQP	II	RR	QQ	R	F	48	Negative	Negative	Negative
PG0015/19	SAANEN	GIRQS/GIRKP	II	RR	QK	R	F	84	Negative	Negative	Negative
PG0016/19	SAANEN	GIRQP/SIRQP	II	RR	QQ	R	F	22	Negative	Negative	Negative
PG0017/19	BRITISH ALPINE	GIRQP/SIRQP	II	RR	QQ	R	F	36	Negative	Negative	Negative
PG0018/19	ANGLO NUBIAN	GIRQS/GIRKP	II	RR	QK	R	F	120	Negative	Negative	Negative
PG0019/19	ANGLO NUBIAN	GIRQS/GIRQS	II	RR	QQ	R	F	26	Negative	Negative	Negative
PG0020/19	SAANEN	GIRQP/GMRQP	IM	RR	QQ	R	F	48	Negative	Negative	Negative
PG0021/19	SAANEN	GIRQP/GMRQP	IM	RR	QQ	R	F	120	Negative	Negative	Negative
PG0022/17	ANGLO NUBIAN	GIRQS/SIRQP	II	RR	QQ	R	F	60	Negative	Negative	Negative
PG0023/17	TOGGENBURG	GIRQS/GIRQP	II	RR	QQ	R	F	29	Negative	Negative	Negative
PG0023/18	ANGLO NUBIAN	GIRQS/GIRKS	II	RR	QK	R	F	48	Negative	Negative	Negative
PG0024/17	ANGLO NUBIAN	GIRQP/SMRQP	IM	RR	QQ	R	F	29	Negative	Negative	Negative
PG0024/18	SAANEN	GIRQP/GIRQP	II	RR	QQ	R	F	60	Negative	Negative	Negative
PG0025/17	BRITISH ALPINE	GIRQP/SIRQP	II	RR	QQ	R	F	29	Negative	Negative	Negative
PG0025/18	SAANEN	GIRQP/SIRQP	II	RR	QQ	R	F	60	Negative	Negative	Negative
PG0026/17	SAANEN	GIRQP/GMRQP	IM	RR	QQ	R	F	41	Negative	Negative	Negative
PG0026/18	SAANEN	GIRQP/GIRQP	II	RR	QQ	R	F	36	Negative	Negative	Negative
PG0027/17	SAANEN	GIRQP/GIRQP	II	RR	QQ	R	F	41	Negative	Negative	Negative
PG0027/18	BRITISH ALPINE	GMRQP/GMRQP	MM	RR	QQ	R	F	24	Negative	Negative	Negative
PG0028/17	BRITISH ALPINE	GIRQS/GIQQP	II	RQ	QQ	R	F	41	Negative	Negative	Negative
PG0028/18	TOGGENBURG	GIRQP/GMRQP	IM	RR	QQ	R	F	48	Negative	Negative	Negative
PG0029/17	SAANEN	GIRQS/GIRKP	II	RR	QK	R	F	41	Negative	Negative (target areas missing)	Negative
PG0029/18	TOGGENBURG	GIRQP/GMRQP	IM	RR	QQ	R	F	60	Negative	Negative	Negative
PG0030/17	ANGLO NUBIAN	GIRQP/GMRQP	IM	RR	QQ	R	F	41	Negative	Negative	Negative
PG0030/18	ANGLO NUBIAN	GIRQS/GIRQP	II	RR	QQ	R	F	108	Negative	Negative	Negative
PG0031/17	ANGLO NUBIAN	GIRQS/SIRQP	II	RR	QQ	R	F	41	Negative	Negative	Negative
PG0031/18	TOGGENBURG	GMRQP/GMRQP	MM	RR	QQ	R	F	48	Negative	Negative	Negative
PG0032/17	SAANEN	GIRQP/GMRQP	IM	RR	QQ	R	F	41	Negative	Negative	Negative
PG0032/18	SAANEN	GIRQP/GMRKS	IM	RR	QK	R	F	96	Negative	Negative	Negative
PG0033/17	TOGGENBURG	GIRQP/GIRQP	II	RR	QQ	R	F	46	Negative	Negative (target areas missing)	Negative
PG0033/18	SAANEN	GIRQP/GMRQP	IM	RR	QQ	R	F	36	Negative	Negative	Negative
PG0034/17	TOGGENBURG	GIRQS/GMRQP	IM	RR	QQ	R	F	52	Negative	Negative	Negative
PG0034/18	SAANEN	GIRQS/GIRKP	II	RR	QK	R	F	36	Negative	Negative	Negative
PG0035/17	BRITISH ALPINE	GIRQP/SIRQP	II	RR	QQ	R	F	53	Negative	Negative (target areas missing)	Negative
PG0035/18	SAANEN	GIRQP/GMRKS	IM	RR	QK	R	F	36	Negative	Negative	Negative
PG0036/17	SAANEN	GIRQS/GMRQP	IM	RR	QQ	R	F	53	Negative	Negative	Negative
PG0036/18	ANGLO NUBIAN	GIRQP/GMRQP	IM	RR	QQ	R	F	72	Negative	Negative	Negative
PG0037/17	ANGLO NUBIAN	GIRQS/GIRQP	II	RR	QQ	R	F	65	Negative	Negative	Negative
PG0037/18	SAANEN	GIRQP/GMRQS	IM	RR	QQ	R	F	108	Negative	Negative	Negative
PG0038/17	ANGLO NUBIAN	GIRQS/SIRQP	II	RR	QQ	R	F	82	Negative	Negative	Negative
PG0038/18	SAANEN	GIRQP/GIRKS	II	RR	QK	R	F	48	Negative	Negative	Negative
PG0039/17	TOGGENBURG	GMRQP/GMRQP	MM	RR	QQ	R	F	84	Negative	Negative	Negative
PG0039/18	TOGGENBURG	GIRQS/GIRQS	II	RR	QQ	R	F	156	Negative	Negative	Negative
PG0040/17	ANGLO NUBIAN	GIRQS/SIRQP	II	RR	QQ	R	F	84	Negative	Negative	Negative
PG0040/18	ANGLO NUBIAN	GIRQP/GMRQP	IM	RR	QQ	R	F	72	Negative	Negative	Negative
PG0041/17	TOGGENBURG	GIRQS/GIRQP	II	RR	QQ	R	F	84	Negative	Negative	Negative
PG0041/18	ANGLO NUBIAN	GIRQS/GIQQS	II	RQ	QQ	R	F	48	Negative	Negative	Negative
PG0042/17	SAANEN	GIRQS/GIRQP	II	RR	QQ	R	F	94	Negative	Negative	Negative
PG0042/18	ANGLO NUBIAN	GIRQP/SIRQS	II	RR	QQ	R	F	36	Negative	Negative	Negative
PG0043/17	ANGLO NUBIAN	GIRQP/GIRQP	II	RR	QQ	R	F	104	Negative	Negative	Negative
PG0044/17	SAANEN	GIRQP/GMRQP	IM	RR	QQ	R	F	104	Negative	Negative (target areas missing)	Negative
PG0045/17	ANGLO NUBIAN	GIRQP/GMRQP	IM	RR	QQ	R	F	108	Negative	Negative	Negative
PG0046/17	BRITISH ALPINE	GIRQS/GIQQP	II	RQ	QQ	R	F	84	Negative	Negative	Negative
PG0053/17	ANGLO NUBIAN	GIRQP/GIRQP	II	RR	QQ	R	F	48	Negative	Negative	Negative
PG0054/17	SAANEN	GIRQP/SMRQP	IM	RR	QQ	R	F	48	Negative	Negative	Negative
PG0054/19	TOGGENBURG	GIRQS/SIRQP	II	RR	QQ	R	F	48	Negative	Negative	Negative
PG0055/17	SAANEN	GIRQP/GIRQP	II	RR	QQ	R	F	36	Negative	Negative	Negative
PG0055/19	SAANEN	GIRQS/GIQQP	II	RQ	QQ	R	F	96	Negative	Negative	Negative
PG0056/17	ANGLO NUBIAN	GIRQP/GMRQP	IM	RR	QQ	R	F	36	Negative	Negative	Negative
PG0056/19	SAANEN	SIRQP/SIRQP	II	RR	QQ	R	F	120	Negative	Negative	Negative
PG0057/17	ANGLO NUBIAN	GIRQS/SIRQP	II	RR	QQ	R	F	72	Negative	Negative	Negative
PG0057/19	SAANEN	GIRQS/GIQKS	II	RQ	QK	R	F	60	Negative	Negative	Negative
PG0058/17	SAANEN	GIRQP/SMRQP	IM	RR	QQ	R	F	120	Negative	Negative	Negative
PG0058/18	SAANEN	GIRQP/GMRQP	IM	RR	QQ	R	F	88	Negative	Negative	Negative
PG0058/19	BRITISH ALPINE	GIRQP/SMRQP	IM	RR	QQ	R	F	60	Negative	Negative	Negative
PG0059/17	TOGGENBURG	GIRQP/SIRQP	II	RR	QQ	R	F	96	Negative	Negative	Negative
PG0059/18	TOGGENBURG	GIRQP/SMRQP	IM	RR	QQ	R	F	52	Negative	Negative	Negative
PG0059/19	TOGGENBURG	GMRQP/GMRQP	MM	RR	QQ	R	F	60	Negative	Negative	Negative
PG0060/17	TOGGENBURG	SIRQP/SIRQP	II	RR	QQ	R	F	96	Negative	Negative	Not Tested
PG0060/18	BRITISH ALPINE	GIRQS/GIQQP	II	RQ	QQ	R	F	52	Negative	Negative	Negative
PG0060/19	BRITISH ALPINE	GMRQP/GMRQP	MM	RR	QQ	R	F	84	Negative	Negative	Negative
PG0061/17	ANGLO NUBIAN	GIRQP/GMRQP	IM	RR	QQ	R	F	180	Negative	Negative	Negative
PG0061/18	SAANEN	GIRQP/GMRQP	IM	RR	QQ	R	F	40	Negative	Negative	Negative
PG0061/19	SAANEN	GIRQS/GIRKS	II	RR	QK	R	F	48	Negative	Negative	Negative
PG0062/17	ANGLO NUBIAN	GIRQS/GIRQP	II	RR	QQ	R	F	33	Negative	Negative	Negative
PG0062/18	TOGGENBURG	GIRQP/GIRQP	II	RR	QQ	R	F	88	Negative	Negative	Negative
PG0062/19	SAANEN	GIRQS/GMRQP	IM	RR	QQ	R	F	48	Negative	Negative	Negative
PG0063/17	TOGGENBURG	GIRQP/SMRQP	IM	RR	QQ	R	F	84	Negative	Negative	Negative
PG0063/18	SAANEN	GIRQP/GMRQP	IM	RR	QQ	R	F	40	Negative	Negative	Negative
PG0063/19	SAANEN	GIRQS/SIRQP	II	RR	QQ	R	F	120	Negative	Negative	Negative
PG0064/17	BRITISH ALPINE	SIRQP/SIRQP	II	RR	QQ	R	F	36	Negative	Negative	Negative
PG0064/18	ANGLO NUBIAN	GIRQP/GMQQS	IM	RQ	QQ	R	F	52	Negative	Negative	Negative
PG0065/17	TOGGENBURG	GIRQS/GMRQP	IM	RR	QQ	R	F	48	Negative	Negative	Negative
PG0065/18	BRITISH ALPINE	GIRQS/SIQQP	II	RQ	QQ	R	F	52	Negative	Negative	Negative
PG0066/17	ANGLO NUBIAN	GIRQP/GMRKS	IM	RR	QK	R	F	108	Negative	Negative	Negative
PG0066/18	SAANEN	GIRQP/GIRQP	II	RR	QQ	R	M	52	Negative	Negative	Negative
PG0067/17	ANGLO NUBIAN	GIRQP/SIRQP	II	RR	QQ	R	F	108	Negative	Negative	Not Tested
PG0067/18	ANGLO NUBIAN	GIRQP/GMRQS	IM	RR	QQ	R	F	52	Negative	Negative	Negative
PG0068/17	BRITISH ALPINE	GIRQP/GMRQP	IM	RR	QQ	R	F	108	Negative	Negative	Negative
PG0068/18	SAANEN	GIRQS/GMRQP	IM	RR	QQ	R	F	51	Negative	Negative	Negative
PG0069/17	BRITISH ALPINE	GIRQP/SMRQP	IM	RR	QQ	R	F	120	Not Tested	Negative	Negative
PG0069/18	SAANEN	GIRQS/GMRKP	IM	RR	QK	R	F	88	Negative	Negative	Negative
PG0070/17	TOGGENBURG	GIRQP/SMRQP	IM	RR	QQ	R	F	84	Negative	Negative	Negative
PG0070/18	BRITISH ALPINE	GIRQP/GMRQP	IM	RR	QQ	R	F	64	Negative	Negative	Negative
PG0071/17	ANGLO NUBIAN	GIRQS/GIQQS	II	RQ	QQ	R	F	84	Negative	Negative	Negative
PG0071/18	ANGLO NUBIAN	GIRQP/GIRQS	II	RR	QQ	R	F	64	Negative	Negative	Negative
PG0072/17	ANGLO NUBIAN	GIRQP/GMRQP	IM	RR	QQ	R	F	48	Negative	Negative	Negative
PG0072/18	TOGGENBURG	GIRQP/GIRQP	II	RR	QQ	R	F	40	Negative	Negative	Negative
PG0073/17	BRITISH ALPINE	GIRQP/SIRQS	II	RR	QQ	R	F	36	Negative	Negative	Negative
PG0073/18	TOGGENBURG	GIRQP/GIQQS	II	RQ	QQ	R	F	112	Negative	Negative	Negative
PG0074/17	TOGGENBURG	GIRQP/GMRQP	IM	RR	QQ	R	F	36	Negative	Negative	Negative
PG0074/18	SAANEN	GIRQS/GIRKS	II	RR	QK	R	F	40	Negative	Negative	Negative
PG0075/17	ANGLO NUBIAN	GIRQS/GIRQS	II	RR	QQ	R	F	36	Negative	Negative	Negative
PG0075/18	BRITISH ALPINE	GIRQS/GMRQP	IM	RR	QQ	R	F	52	Negative	Negative	Negative
PG0075/19	SAANEN	GIRQS/SIRQP	II	RR	QQ	R	F	48	Negative	Negative	Negative
PG0076/17	SAANEN	GIRQS/GMRQP	IM	RR	QQ	R	F	36	Negative	Negative	Negative
PG0076/18	ANGLO NUBIAN	GIRQP/GMRQP	IM	RR	QQ	R	F	52	Negative	Negative	Negative
PG0076/19	SAANEN	GIRQP/SMRQP	IM	RR	QQ	R	F	48	Negative	Negative	Negative
PG0077/17	SAANEN	GIRQP/GMRQP	IM	RR	QQ	R	F	36	Negative	Negative	Negative
PG0077/18	SAANEN	GIRQP/GMRQP	IM	RR	QQ	R	F	40	Negative	Negative	Negative
PG0077/19	SAANEN	GIRQS/GIRKS	II	RR	QK	R	F	60	Negative	Negative	Negative
PG0078/17	ANGLO NUBIAN	GIRQP/GIRQP	II	RR	QQ	R	F	36	Negative	Negative	Negative
PG0078/19	TOGGENBURG	GIRQP/SMRQP	IM	RR	QQ	R	F	96	Negative	Negative	Negative
PG0079/17	SAANEN	GIRQS/GIRQS	II	RR	QQ	R	F	33	Negative	Negative	Negative
PG0079/19	TOGGENBURG	GIRQP/GMRQP	IM	RR	QQ	R	F	72	Negative	Negative	Negative
PG0080/17	TOGGENBURG	GIRQP/GMRQS	IM	RR	QQ	R	F	33	Negative	Negative	Negative
PG0080/19	TOGGENBURG	GIRQP/GMRQP	IM	RR	QQ	FS	F	60	Negative	Negative	Negative
PG0081/17	ANGLO NUBIAN	GIRQP/GMRQP	IM	RR	QQ	FS	F	88	Negative	Negative	Negative
PG0081/19	SAANEN	GIRQS/GMRQP	IM	RR	QQ	R	F	48	Negative	Negative	Negative
PG0082/17	SAANEN	GIRQP/SIRQP	II	RR	QQ	R	M	49	Negative	Negative	Negative
PG0082/19	BRITISH ALPINE	GIRQS/GIRKP	II	RR	QK	R	F	60	Negative	Negative	Negative
PG0083/17	SAANEN	GMRQP/GMRQP	MM	RR	QQ	R	F	131	Negative	Negative	Negative
PG0083/19	SAANEN	GIRQP/GIRQP	II	RR	QQ	R	F	120	Negative	Negative	Negative
PG0084/17	ANGLO NUBIAN	GIRQP/GMRQP	IM	RR	QQ	R	F	80	Negative	Negative	Negative
PG0084/19	BRITISH ALPINE	GIRQS/GIQQP	II	RQ	QQ	R	F	96	Negative	Negative	Negative
PG0085/17	BRITISH ALPINE	GIRQS/GMRQP	IM	RR	QQ	R	F	33	Negative	Negative	Negative
PG0085/19	BRITISH ALPINE	GIRQS/GMRQP	IM	RR	QQ	R	F	60	Negative	Negative	Negative
PG0086/17	ANGLO NUBIAN	GIRQS/GMRQP	IM	RR	QQ	R	F	112	Negative	Negative	Negative
PG0087/17	TOGGENBURG	GIRQP/GIRQP	II	RR	QQ	R	F	88	Negative	Negative	Negative
PG0088/17	ANGLO NUBIAN	GIRQP/GIRQP	II	RR	QQ	R	F	87	Negative	Negative	Negative
PG0089/17	TOGGENBURG	GIRQS/GIRQP	II	RR	QQ	R	F	45	Not Tested	Negative	Negative
PG0090/17	SAANEN	GIRQP/SMRQP	IM	RR	QQ	R	F	21	Negative	Negative	Negative
PG0091/17	BRITISH ALPINE	GIRQP/SIRQP	II	RR	QQ	R	F	20	Negative	Negative	Negative
PG0091/19	SAANEN	GIRQS/GMRKP	IM	RR	QK	R	F	120	Negative	Negative	Negative
PG0092/17	ANGLO NUBIAN	GIRQS/GIRQP	II	RR	QQ	R	F	19	Negative	Negative	Negative
PG0092/19	SAANEN	GMRQP/GMRQP	MM	RR	QQ	R	F	48	Negative	Negative	Negative
PG0093/17	SAANEN	GIRQS/GMRKP	IM	RR	QK	R	F	45	Negative	Negative	Negative
PG0093/19	SAANEN	GIRKS/GIRKS	II	RR	KK	R	F	48	Negative	Negative	Negative
PG0094/17	SAANEN	GIRQP/SIRQP	II	RR	QQ	R	F	57	Negative	Negative	Negative
PG0094/19	SAANEN	GIRQP/GMRQP	IM	RR	QQ	R	F	60	Negative	Negative	Negative
PG0095/17	ANGLO NUBIAN	GMRQP/GMRQP	MM	RR	QQ	R	F	21	Negative	Negative	Negative
PG0095/18	ANGLO NUBIAN	GIRQS/GIRQP	II	RR	QQ	R	F	53	Negative	Negative	Negative
PG0095/19	ANGLO NUBIAN	GIRQP/GMRQP	IM	RR	QQ	R	F	60	Negative	Negative	Negative
PG0096/17	BRITISH ALPINE	GIRQP/GMRQP	IM	RR	QQ	R	F	33	Negative	Negative	Negative
PG0096/18	SAANEN	GIRQS/GIQQP	II	RQ	QQ	R	F	113	Negative	Negative	Negative
PG0096/19	SAANEN	GIRQP/GMRQP	IM	RR	QQ	R	F	31	Negative	Negative	Negative
PG0097/17	BRITISH ALPINE	GIRQP/SIRQP	II	RR	QQ	R	F	33	Negative	Negative	Negative
PG0097/18	ANGLO NUBIAN	GIRQP/GIRQP	II	RR	QQ	R	F	77	Negative	Negative	Negative
PG0097/19	SAANEN	GIRQS/GIRKS	II	RR	QK	R	F	72	Negative	Negative	Negative
PG0098/17	SAANEN	GIRQS/GIRKP	II	RR	QK	R	F	26	Negative	Negative	Negative
PG0098/18	SAANEN	GIRQS/GIRQP	II	RR	QQ	R	F	41	Negative	Negative	Negative
PG0098/19	TOGGENBURG	GIRQS/GIRQP	II	RR	QQ	R	F	19	Negative	Negative	Negative
PG0099/17	SAANEN	GIRQS/GIRKP	II	RR	QK	R	M	38	Negative	Negative	Negative
PG0099/18	TOGGENBURG	GIRQP/GMRQP	IM	RR	QQ	R	F	53	Negative	Negative	Negative
PG0099/19	TOGGENBURG	GIRQP/GIRQP	II	RR	QQ	R	F	96	Negative	Negative	Negative
PG0100/17	ANGLO NUBIAN	GIRQP/GMRQP	IM	RR	QQ	R	F	38	Negative	Negative	Negative
PG0100/18	ANGLO NUBIAN	GIRQP/GMRQP	IM	RR	QQ	R	F	41	Negative	Negative	Negative
PG0100/19	SAANEN	GIRQS/GMRQP	IM	RR	QQ	R	F	48	Negative	Negative	Negative
PG0101/17	ANGLO NUBIAN	GIRQP/GIRQP	II	RR	QQ	R	F	50	Negative	Negative	Negative
PG0101/18	SAANEN	GIRQP/GMRQP	IM	RR	QQ	R	F	89	Negative	Negative	Negative
PG0102/17	ANGLO NUBIAN	GIRQP/SIRQP	II	RR	QQ	R	F	44	Negative	Negative	Negative
PG0102/18	SAANEN	GIRQP/GMRQP	IM	RR	QQ	R	F	89	Negative	Negative	Negative
PG0103/17	SAANEN	GIRQP/GMRQP	IM	RR	QQ	R	F	38	Negative	Negative	Negative
PG0103/18	SAANEN	GIRQP/GIRQP	II	RR	QQ	R	F	89	Negative	Negative	Negative
PG0104/17	TOGGENBURG	GIRQP/GIRQP	II	RR	QQ	R	F	95	Negative	Negative	Negative
PG0104/18	SAANEN	GMRQP/GMRQP	MM	RR	QQ	R	F	101	Negative	Negative	Negative
PG0105/17	SAANEN	GIRQS/GMRKP	IM	RR	QK	R	F	57	Negative	Negative	Negative
PG0105/18	ANGLO NUBIAN	GIRQS/GMRKP	IM	RR	QK	R	F	161	Negative	Negative	Negative
PG0106/17	TOGGENBURG	GIRQS/GIRKP	II	RR	QK	R	F	113	Negative	Negative	Negative
PG0106/18	TOGGENBURG	GIRQP/GIRQP	II	RR	QQ	R	F	77	Negative	Negative	Negative
PG0107/17	TOGGENBURG	GIRQP/GIRQP	II	RR	QQ	R	F	113	Negative	Negative	Negative
PG0107/18	TOGGENBURG	GIRQP/GMRQP	IM	RR	QQ	R	F	53	Negative	Negative	Negative
PG0108/17	BRITISH ALPINE	GIRQP/SMRQP	IM	RR	QQ	R	F	89	Negative	Negative	Negative
PG0108/18	SAANEN	GIRQS/SIRKP	II	RR	QK	R	F	113	Negative	Negative	Negative
PG0108/19	ANGLO NUBIAN	GIRQP/GIRQP	II	RR	QQ	R	F	60	Negative	Negative	Negative
PG0109/17	SAANEN	GIRQS/GIRQP	II	RR	QQ	R	F	69	Negative	Negative	Negative
PG0109/18	TOGGENBURG	GIRQS/GIQQS	II	RQ	QQ	R	F	113	Negative	Negative	Negative
PG0109/19	SAANEN	SIRQP/SIRQP	II	RR	QQ	R	F	60	Negative	Negative	Negative
PG0110/17	TOGGENBURG	GIRQS/SIRQP	II	RR	QQ	R	F	19	Negative	Negative	Negative
PG0110/18	SAANEN	GIRQP/SIRQP	II	RR	QK	R	F	161	Negative	Negative	Negative
PG0110/19	SAANEN	GIRQP/GMRQP	IM	RR	QQ	R	F	48	Negative	Negative	Negative
PG0111/17	SAANEN	GMRQP/GMRQP	MM	RR	QQ	R	F	22	Negative	Negative	Negative
PG0111/18	BRITISH ALPINE	GIRQP/GMRQP	IM	RR	QQ	R	F	41	Negative	Negative	Negative
PG0111/19	BRITISH ALPINE	GIRQP/SIRQP	II	RR	QQ	R	F	36	Negative	Negative	Negative
PG0112/17	SAANEN	GIRQP/GMRQP	IM	RR	QQ	R	F	22	Negative	Negative	Negative
PG0112/18	ANGLO NUBIAN	GIRQP/GIRQP	II	RR	QQ	R	F	41	Negative	Negative	Negative
PG0112/19	TOGGENBURG	GMRQP/GMRQP	MM	RR	QQ	R	F	60	Negative	Negative	Negative
PG0113/17	SAANEN	GIRQP/SIRQP	II	RR	QQ	R	F	22	Negative	Negative	Negative
PG0113/18	ANGLO NUBIAN	GIRQS/GMRQP	IM	RR	QQ	R	F	18	Negative	Negative	Negative
PG0113/19	ANGLO NUBIAN	GIRQS/GIRQP	II	RR	QQ	R	F	21	Negative	Negative	Negative
PG0114/17	ANGLO NUBIAN	GIRQP/GIRQP	II	RR	QQ	R	F	58	Negative	Negative	Negative
PG0114/18	SAANEN	GMRQP/GMRQP	MM	RR	QQ	R	F	137	Negative	Negative	Negative
PG0114/19	SAANEN	GIRQP/GMRQP	IM	RR	QQ	R	F	48	Negative	Negative	Negative
PG0115/17	ANGLO NUBIAN	GIRQS/SIRQP	II	RR	QQ	R	F	21	Negative	Negative	Negative
PG0115/19	ANGLO NUBIAN	GIRQS/GIRKP	II	RR	QK	R	F	72	Negative	Negative	Negative
PG0116/17	SAANEN	GIRQP/GMRQP	IM	RR	QQ	R	F	21	Negative	Negative	Negative
PG0116/19	SAANEN	GIRQP/SMRQP	IM	RR	QQ	R	F	36	Negative	Negative	Negative
PG0117/17	TOGGENBURG	GIRQS/GMRQP	IM	RR	QQ	R	F	34	Negative	Negative	Negative
PG0117/19	SAANEN	GIRQP/GIRQP	II	RR	QQ	R	F	36	Negative	Negative	Negative
PG0118/17	SAANEN	GIRQS/GMQQP	IM	RQ	QQ	R	F	34	Negative	Negative	Negative
PG0118/19	ANGLO NUBIAN	GIRQS/GIQQP	II	RQ	QQ	R	F	60	Negative	Negative	Negative
PG0119/17	TOGGENBURG	SIRQP/SIRQP	II	RR	QQ	R	M	65	Negative	Negative	Negative
PG0119/19	BRITISH ALPINE	GIRQP/SIRQP	II	RR	QQ	R	F	48	Negative	Negative	Negative
PG0120/17	SAANEN	GIRQP/SIRQP	II	RR	QQ	R	M	63	Negative	Negative	Negative
PG0122/18	ANGLO NUBIAN	GIRQP/SMRQP	IM	RR	QQ	R	F	48	Not Tested	Negative	Negative
PG0123/18	TOGGENBURG	GMRQP/GMRQP	MM	RR	QQ	R	F	36	Negative	Negative (target areas missing)	Negative
PG0124/18	SAANEN	GIRQP/GMRQP	IM	RR	QQ	R	F	36	Negative	Negative	Negative
PG0125/18	ANGLO NUBIAN	GIRQP/GIRQP	II	RR	QQ	R	F	36	Negative	Negative	Negative
PG0126/18	TOGGENBURG	GIRQP/SIRQP	II	RR	QQ	R	F	22	Negative	Negative	Negative
PG0127/18	BRITISH ALPINE	GIRQP/GIRQP	II	RR	QQ	R	F	108	Negative	Negative	Negative
PG0128/18	ANGLO NUBIAN	GIRQS/GMRQP	IM	RR	QQ	R	F	60	Negative	Negative	Negative
PG0129/18	SAANEN	GIRQP/GMRQP	IM	RR	QQ	R	F	22	Negative	Negative (target areas missing)	Negative
PG0130/18	SAANEN	GIRQS/GIRQS	II	RR	QQ	R	F	36	Negative	Negative	Negative
PG0131/18	SAANEN	GIRQS/GIRKP	II	RR	QK	R	F	36	Negative	Negative	Negative
PG0132/18	SAANEN	GIRQP/GIRQP	II	RR	QQ	R	F	60	Negative	Negative	Negative
PG0133/18	TOGGENBURG	GMRQP/GMRQP	MM	RR	QQ	R	F	36	Not Tested	Negative	Negative
PG0134/18	BRITISH ALPINE	GMRQP/GMRQP	MM	RR	QQ	R	F	36	Negative	Negative	Negative
PG0135/18	TOGGENBURG	GIRQS/GIRQP	II	RR	QQ	R	F	36	Negative	Negative	Negative
PG0136/18	TOGGENBURG	GIRQS/GMQQP	IM	RQ	QQ	R	F	48	Negative	Negative	Negative
PG0137/18	TOGGENBURG	GIRQP/GMRQP	IM	RR	QQ	R	F	22	Negative	Negative	Negative
PG0138/18	TOGGENBURG	GIRQS/GMRQP	IM	RR	QQ	R	F	60	Negative	Negative (target areas missing)	Negative
PG0139/18	SAANEN	GIRQS/GIQQP	II	RQ	QQ	R	F	48	Negative	Negative	Negative
PG0140/18	SAANEN	GIRQP/GMRQP	IM	RR	QQ	R	F	29	Negative	Negative	Negative
PG0141/18	TOGGENBURG	GIRQP/SMRQP	IM	RR	QQ	R	F	96	Negative	Negative	Negative
PG0142/18	TOGGENBURG	GIRQP/GIRQP	II	RR	QQ	R	F	120	Negative	Negative	Negative
PG0167/18	BRITISH ALPINE	GIRQP/GIRQP	II	RR	QQ	R	F	60	Negative	Negative	Negative
PG0168/18	TOGGENBURG	GIRQP/GIRQP	II	RR	QQ	R	F	48	Negative	Negative	Negative
PG0169/18	SAANEN	GIRQP/GIRQS	II	RR	QQ	FS	F	34	Negative	Negative	Negative
PG0170/18	BRITISH ALPINE	GIRQS/GIRKP	II	RR	QK	R	F	36	Negative	Negative	Negative
PG0171/18	SAANEN	GIRQS/GMRQP	IM	RR	QQ	R	F	36	Negative	Negative	Negative
PG0172/18	ANGLO NUBIAN	GIRQS/GIRQS	II	RR	QQ	R	F	108	Negative	Negative	Negative
PG0173/18	ANGLO NUBIAN	GIRQS/GIRQP	II	RR	QQ	R	F	60	Negative	Negative	Negative
PG0174/18	SAANEN	GIRQP/GIRQP	II	RR	QQ	R	F	60	Negative	Negative	Negative
PG0175/18	SAANEN	GIRQS/GIRQP	II	RR	QQ	R	F	36	Negative	Negative	Negative
PG0176/18	TOGGENBURG	GIRQP/GIRQP	II	RR	QQ	R	F	108	Negative	Negative	Negative
PG0177/18	SAANEN	GIRQP/GMRQP	IM	RR	QQ	R	M	72	Negative	Negative	Negative
PG0178/18	ANGLO NUBIAN	GIRQP/GIRQP	II	RR	QQ	R	F	48	Negative	Negative	Negative
PG0179/18	TOGGENBURG	GIRQP/GMRQP	IM	RR	QQ	R	F	60	Negative	Negative	Negative
PG0180/18	TOGGENBURG	GIRQP/GIRQP	II	RR	QQ	R	F	60	Negative	Negative	Negative
PG0181/18	ANGLO NUBIAN	GIRQP/SMRQP	IM	RR	QQ	R	F	72	Negative	Negative	Negative
PG0182/18	SAANEN	GIRQP/GIRQS	II	RR	QQ	R	F	35	Negative	Negative	Negative
PG0183/18	TOGGENBURG	GMRQP/GMRQP	MM	RR	QQ	R	F	36	Negative	Negative	Negative
PG0184/18	TOGGENBURG	SIRQP/SIRQP	II	RR	QQ	R	F	96	Negative	Negative	Negative
PG0185/18	SAANEN	GIRQS/GMRQP	IM	RR	QQ	R	F	36	Negative	Negative	Negative
PG0186/18	TOGGENBURG	GIRQP/GMRQS	IM	RR	QQ	R	F	36	Negative	Negative	Negative
PG0187/18	TOGGENBURG	GMRQP/GMRQP	MM	RR	QQ	R	F	60	Negative	Negative	Negative
PG0191/18	ANGLO NUBIAN	GIRQS/SIRQP	II	RR	QQ	R	F	60	Negative	Negative	Negative
PG0192/18	BRITISH ALPINE	GIRQP/GMRQP	IM	RR	QQ	R	F	48	Negative	Negative	Negative
PG0193/18	TOGGENBURG	GIRQP/SIRQP	II	RR	QQ	R	F	48	Negative	Negative	Negative
PG0194/18	SAANEN	GMRQP/GMRQP	MM	RR	QQ	R	F	48	Negative	Negative	Negative
PG0195/18	SAANEN	GIRQP/GMRQP	IM	RR	QQ	R	M	48	Negative	Negative	Negative
PG0196/18	ANGLO NUBIAN	GIRQS/GIRQP	II	RR	QQ	R	M	72	Negative	Negative	Negative
PG0197/18	SAANEN	GIRQS/GMRKP	IM	RR	QK	R	F	48	Negative	Negative	Negative
PG0198/18	SAANEN	GIRQP/GMRQP	IM	RR	QQ	R	F	120	Negative	Negative	Negative
PG0199/18	SAANEN	GMRQP/GMRQP	MM	RR	QQ	R	F	24	Negative	Negative	Negative
PG0200/18	TOGGENBURG	GIRQP/GMRQP	IM	RR	QQ	R	F	132	Negative	Negative	Negative
PG0201/18	ANGLO NUBIAN	GIRQS/GMRQP	IM	RR	QQ	R	F	108	Negative	Negative	Negative
PG0202/18	SAANEN	GIRQP/GMRQP	IM	RR	QQ	R	M	72	Negative	Negative	Negative
PG0216/18	ANGLO NUBIAN	GIRQS/GIRQP	II	RR	QQ	R	F	25	Negative	Negative	Negative
PG0217/18	ANGLO NUBIAN	GIRQS/GIRKP	II	RR	QK	R	F	36	Negative	Negative	Negative
PG0218/18	SAANEN	GMRQP/GMRQP	MM	RR	QQ	R	F	36	Negative	Negative	Negative
PG0219/18	TOGGENBURG	GIRQP/SIRQP	II	RR	QQ	R	F	36	Negative	Negative	Negative
PG0220/18	BRITISH ALPINE	GIRQP/SIRQP	II	RR	QQ	R	F	48	Negative	Negative	Negative
PG0221/18	SAANEN	GIRQP/GIRQP	II	RR	QQ	R	F	72	Negative	Negative	Negative
PG0222/18	BRITISH ALPINE	GIRQP/GMRQP	IM	RR	QQ	R	F	48	Negative	Negative	Negative
PG0223/18	BRITISH ALPINE	GIRQS/SIRQP	II	RR	QQ	R	F	36	Negative	Negative	Negative
PG0224/18	SAANEN	GIRQP/GMRQP	IM	RR	QQ	R	F	108	Negative	Negative	Negative
PG0225/18	ANGLO NUBIAN	GIRQS/GIRKS	II	RR	QK	R	F	120	Negative	Negative	Negative
PG0228/18	SAANEN	GIRQS/GMRKP	IM	RR	QK	R	F	48	Negative	Negative	Negative
PG0229/18	ANGLO NUBIAN	GIRQP/SIRQP	II	RR	QQ	R	F	36	Negative	Negative	Negative
PG0230/18	BRITISH ALPINE	GIRQP/GIRQP	II	RR	QQ	R	F	24	Negative	Negative	Negative
PG0231/18	SAANEN	GIRQP/SIRQP	II	RR	QQ	R	F	24	Negative	Negative	Negative
PG0232/18	SAANEN	GIRQS/GIRQP	II	RR	QQ	R	F	36	Negative	Negative	Negative
PG0233/18	ANGLO NUBIAN	GIRQS/GIRQP	II	RR	QQ	R	F	120	Negative	Negative	Negative
PG0234/18	SAANEN	GIRQS/SIRQP	II	RR	QQ	R	F	36	Negative	Negative	Negative
PG0235/18	SAANEN	GIRQP/GMRQP	IM	RR	QQ	R	F	36	Negative	Negative	Negative
PG0236/18	TOGGENBURG	GMRQP/GMRQP	MM	RR	QQ	R	F	36	Negative	Negative	Negative
PG0237/18	SAANEN	GMRQP/GMRQP	MM	RR	QQ	R	F	48	Negative	Negative	Negative

## Sheet: Live Male Goat Data
Sample Reference No	Breed	Genotype at codons 127/142/211/222/240	Codon 142	Codon 211	Codon 222	Sex (M/F)	Age (months)
53240	ANGLO NUBIAN	GIRQS/GIRQP	II	RR	QQ	M	30
53241	ANGLO NUBIAN	GIRQS/SIRQP	II	RR	QQ	M	36
53242	SAANEN	GIRQS/GIQQP	II	RQ	QQ	M	48
53243	ANGLO NUBIAN	GIRQS/GIRQS	II	RR	QK	M	36
53244	SAANEN	GIRQP/GIRQP	II	RR	QQ	M	72
53245	ANGLO NUBIAN	GIRQP/GIRQP	II	RR	QQ	M	30
53246	TOGGENBURG	GIRQS/GIRKS	II	RR	QK	M	48
53247	ANGLO NUBIAN	GIRQP/GIRQP	II	RR	QQ	M	36
53248	SAANEN	GIRQP/GMRQP	IM	RR	QQ	M	48
53249	ANGLO NUBIAN	GIRQS/GIRKP	II	RR	QK	M	72
53250	SAANEN	GIRQP/GIRQP	II	RR	QQ	M	72
53251	ANGLO NUBIAN	GIRQS/GIRQP	II	RR	QQ	M	30
53252	BRITISH ALPINE	GIRQP/SIRQP	II	RR	QQ	M	48
53253	BRITISH ALPINE	GIRQP/GMRQP	IM	RR	QQ	M	7
53254	BRITISH ALPINE	GIRQS/GIRQP	II	RR	QQ	M	7
53255	BRITISH ALPINE	GIRQP/GIRQP	II	RR	QQ	M	7
53256	BRITISH ALPINE	GIRQP/GMRQP	IM	RR	QQ	M	7
53257	SAANEN	GIRQS/GMQQP	IM	RQ	QQ	M	7
53258	ANGLO NUBIAN	GIRQP/GIRQP	II	RR	QQ	M	7
53259	BRITISH ALPINE	GIRQP/GMRQP	IM	RR	QQ	M	7
53260	BRITISH ALPINE	GIRQS/GIRQS	II	RR	QQ	M	7
53261	ANGLO NUBIAN	GIRQS/GIRQP	II	RR	QQ	M	7
53262	SAANEN	GIRQP/GIRQP	II	RR	QQ	M	7
53263	SAANEN	GIRQS/GIQQP	II	RQ	QQ	M	7
53264	SAANEN	GIRQS/GIQQP	II	RQ	QQ	M	7
53265	BRITISH ALPINE	GIRQP/GIRQP	II	RR	QQ	M	7
53266	SAANEN	GIRQP/GIRQP	II	RR	QQ	M	7
53267	ANGLO NUBIAN	GIRQP/GMRQP	IM	RR	QQ	M	60
53268	SAANEN	GIRQP/GMRQP	IM	RR	QQ	M	36
53269	SAANEN	GIRQP/SMRQP	IM	RR	QQ	M	36
53270	ANGLO NUBIAN	GIRQP/GMRQP	IM	RR	QQ	M	72
53271	SAANEN	GMRQP/GMRQP	MM	RR	QQ	M	60
53272	ANGLO NUBIAN	GIRQS/GIRQP	II	RR	QQ	M	48
53273	BRITISH ALPINE	GIRQS/GIQQP	II	RQ	QQ	M	48
53274	SAANEN	GIRQP/GIRQP	II	RR	QQ	M	7
53275	SAANEN	GIRQP/GMRQP	IM	RR	QQ	M	48
53276	ANGLO NUBIAN	GIRQP/GIRQP	II	RR	QQ	M	60
53277	SAANEN	GIRQP/SMRQP	IM	RR	QQ	M	72
53278	SAANEN	GIRQP/SIRQP	II	RR	QQ	M	7
53279	ANGLO NUBIAN	GIRQS/GIRQP	II	RR	QQ	M	32
53280	BRITISH ALPINE	GMRQP/GMRQP	MM	RR	QQ	M	72
53281	SAANEN	GIRQS/GIRQP	II	RR	QQ	M	48
53282	SAANEN	GIRQP/SIRQP	II	RR	QQ	M	48
53283	SAANEN	GIRQP/GMRQP	IM	RR	QQ	M	60
53284	SAANEN	GIRQP/GIRQP	II	RR	QQ	M	72
53285	SAANEN	GIRQS/GIRQP	II	RR	QQ	M	7
53286	ANGLO NUBIAN	GIRQS/GIRQP	II	RR	QQ	M	32
53287	ANGLO NUBIAN	GIRQS/GIRQP	II	RR	QQ	M	32
53288	ANGLO NUBIAN	GIRQS/GIRQS	II	RR	QQ	M	60
53289	ANGLO NUBIAN	GIRQS/GIRQP	II	RR	QQ	M	32
53290	ANGLO NUBIAN	GIRQS/GIRQP	II	RR	QQ	M	32
53291	ANGLO NUBIAN	GIRQP/GIRQP	II	RR	QQ	M	36
53292	ANGLO NUBIAN	GIRQS/GIRKS	II	RR	QK	M	36
53293	ANGLO NUBIAN	GIRQS/GIRQS	II	RR	QQ	M	32
